# Supplementary material for: Evaluation of ocular biometry in the Japanese population using a multicenter approach: Prospective observational study
Source: PLoS One. 2022 Jul 27;17(7):e0271814. doi: 10.1371/journal.pone.0271814 (PMC9328560; doi:10.1371/journal.pone.0271814)
Supplement: S1 File — (XLSX) [file pone.0271814.s001.xlsx]

## Sheet: data
NO	Sex	Age	UDVA	CDVA	Subjective Sph	Subjective Cyl	Subjective Astigmatic Axis	Objective Sph	Objective Sph	Ojective Astigmatic Axis	AL	ACD	ACC	PCC	CCT	ACA	PCA	ACP	PCP	TCP
1	F	24	-0.176091	-0.176091	0.5	-0.25	180	0.5	-0.75	175	22.94	2.75	7.755	6.46	0.555	-0.415	-0.35	48.4848	-6.19195	42.414
2	F	24	0.69897	-0.176091	-2	0		-2.25	0		24.87	3.07	7.785	6.19	0.5955	-0.4	-0.46	48.298	-6.46204	41.971
3	M	26	0.522879	-0.176091	-2.75	-0.25	10	-2.5	-0.5	179	25.3	3.325	7.975	6.395	0.582	-0.355	-0.39	47.1473	-6.25489	41.0172
4	F	22	1	-0.176091	-3.25	-0.5	5	-3.25	-0.5	180	25.44	3.02	8.065	6.625	0.5165	-0.34	-0.325	46.6212	-6.03774	40.6891
5	F	27	-0.176091	-0.176091	0.5	0		0	-0.5	126	24.48	3.01	8.235	6.9	0.5255	-0.255	-0.25	45.6588	-5.7971	39.9628
6	F	22	0.0457575	-0.176091	-0.25	-2.25	180	0	-2.25	1	23.06	2.525	7.64	6.1	0.556	-0.335	-0.485	49.2147	-6.55738	42.7877
7	F	22	-0.176091	-0.176091	0.5	0		0.25	-0.25	177	23.45	2.38	8.08	6.49	0.536	-0.455	-0.49	46.5347	-6.16333	40.483
8	F	45	0.69897	-0.176091	-1	0		-1.25	0		23.87	2.52	7.825	6.51	0.507	-0.085	-0.315	48.0511	-6.14439	42.0155
9	F	53	0.39794	-0.176091	-0.75	-1	90	-0.5	-1.25	93	24.67	3.13	7.76	5.995	0.538	-0.26	-0.625	48.4536	-6.67223	41.9078
10	F	45	-0.0791812	-0.176091	0	-0.5	95	0.5	-1	95	23.48	2.485	7.8	6.15	0.5535	-0.265	-0.62	48.2051	-6.50407	41.8272
11	M	61	0.0457575	-0.176091	0	-1.25	90	0	-1	92	23.96	2.865	7.655	6.42	0.5295	-0.275	-0.475	49.1182	-6.23053	43.0055
12	F	57	0.39794	0	0	-3.5	85	0	-3.5	83	23.11	2.32	7.5	5.875	0.568	-0.34	-0.645	50.1333	-6.80851	43.4657
13	M	26	0.823909	-0.176091	-2	0		-1.75	-0.25	179	24.73	3.565	7.535	6.2	0.528	-0.28	-0.21	49.9005	-6.45161	43.5724
14	F	26	1	-0.176091	-2.75	-0.25	90	-3	-0.5	9	25.07	2.86	7.83	6.425	0.5305	-0.405	-0.44	48.0204	-6.22568	41.91
15	M	31	1	-0.176091	-1.75	-0.75	15	-2	-0.75	10	25.27	3.575	7.775	6.39	0.5465	-0.235	-0.265	48.3601	-6.25978	42.2206
16	F	25	1.1549	-0.176091	-2.25	-1	5	-3	-0.75	5	24.26	2.855	7.74	6.37	0.559	-0.39	-0.46	48.5788	-6.27943	42.4233
17	M	31	1.1549	-0.176091	-4.75	-0.75	10	-4.75	-0.5	3	27.31	3.475	8.13	6.69	0.552	-0.12	-0.135	46.2485	-5.97907	40.3803
18	F	42	1.22185	-0.176091	-7.5	-1	175	-8.25	-0.25	174	27.16	3.48	7.6	6.28	0.556	-0.395	-0.375	49.4737	-6.36943	43.2316
19	M	44	0.09691	-0.176091	0	-1.75	95	0	-1.5	102	24.97	2.815	8.055	6.635	0.5185	-0.27	-0.665	46.6791	-6.02864	40.7565
20	M	48	0.522879	-0.176091	-1.75	-1.25	65	-1.75	-1.25	78	25.42	2.74	8.075	6.51	0.592	-0.325	-0.615	46.5635	-6.14439	40.5422
21	M	37	0.39794	-0.176091	-0.25	-0.5	20	-0.5	-0.25	12	24.57	2.9	7.845	6.41	0.546	-0.525	-0.55	47.9286	-6.24025	41.807
22	M	53	0	-0.176091	0.5	-1.5	95	0.75	-1.5	95	23.43	2.31	7.94	6.43	0.5505	-0.26	-0.45	47.3552	-6.22084	41.2522
23	F	61	-0.176091	-0.176091	1.25	-0.5	70	0.75	0		22.05	2.12	7.16	5.63	0.5225	-0.355	-0.805	52.514	-7.1048	45.5508
24	M	31	1.30103	-0.176091	-5.25	-1	160	-5.25	-0.75	159	26.83	3.735	7.94	6.67	0.5215	-0.19	-0.2	47.3552	-5.997	41.4658
25	M	27	1.04576	-0.176	-3.25	0		-3.5	-0.25	162	25.6	3.275	8.09	6.82	0.506	-0.19	-0.115	46.4771	-5.8651	40.7123
26	M	26	0	-0.176091	0	-0.25	55	-0.25	0		24.47	3.12	7.925	6.425	0.54	-0.19	-0.41	47.4448	-6.22568	41.335
27	F	23	1.30103	-0.176091	-5.5	-2.25	175	-6.25	-1.5	5	26.28	3.5	7.765	6.565	0.492	-0.19	-0.15	48.4224	-6.09292	42.435
28	F	52	0	-0.176091	0.75	-0.25	90	0.75	-0.25	75	23.02	2.705	7.495	6.035	0.5325	-0.19	-0.465	50.1668	-6.628	43.6675
29	M	42	0.09691	-0.176091	0	-1.25	95	0.25	-1.25	95	24.02	3.04	7.85	6.41	0.558	-0.19	-0.445	47.8981	-6.24025	41.779
30	F	45	1	-0.176091	-1.75	-0.75	180	-2.25	-0.25	175	22.84	2.425	7.34	6.025	0.565	-0.19	-0.44	51.2262	-6.639	44.7268
31	M	47	-0.0791812	-0.176091	0	-0.25	35	0.25	-0.25	112	24.26	2.955	7.975	6.665	0.502	-0.19	-0.2	47.1473	-6.0015	41.2491
32	M	55	1.1549	-0.176091	-5	0		-5	-0.25	178	26.18	3.285	7.8	6.43	0.5645	-0.19	-0.35	48.2051	-6.22084	42.1073
33	M	54	1.22185	-0.176091	-3.25	-0.5	50	-3.25	-0.5	55	24.29	2.485	7.56	6.695	0.594	-0.19	-0.63	49.7354	-5.97461	43.8891
34	F	54	0.0457575	-0.0791812	0.5	-1.5	90	0.5	-1.25	80	23.15	2.685	7.565	6.03	0.569	-0.19	-0.52	49.7026	-6.6335	43.2054
35	F	52	0.221849	-0.176091	-0.75	-0.75	60	-0.5	-0.5	55	23.17	2.63	7.365	6.025	0.545	-0.19	-0.245	51.0523	-6.639	44.5475
36	F	36	1.09691	-0.176091	-4.5	-0.5	5	-4.5	-0.5	11	25.67	3.08	7.66	6.3	0.53	-0.19	-0.46	49.0862	-6.34921	42.857
37	M	59	1.1549	-0.176091	-6.5	-1.25	15	-6.5	-1.25	2	27.51	2.91	8.015	6.635	0.544	-0.19	-0.27	46.912	-6.02864	40.9952
38	F	59	0.221849	-0.176091	2.75	-0.5	85	2.5	-0.25	80	23.21	2.515	7.83	6.215	0.5605	-0.42	-0.74	48.0204	-6.43604	41.7103
39	M	48	0.823909	-0.176091	-2.75	-0.5	100	-1.75	-1	101	25.84	2.725	8.19	6.63	0.5175	-0.42	-0.47	45.9096	-6.03318	39.9806
40	M	51	0.39794	-0.176091	-1.5	-0.5	105	-1.75	-0.75	115	25.3	3.1	7.725	6.205	0.556	-0.42	-0.465	48.6731	-6.44641	42.3535
41	M	65	0.221849	-0.176091	-0.5	-1	85	-0.5	-1	91	24.42	2.5	7.765	6.235	0.5385	-0.42	-0.435	48.4224	-6.4154	42.1286
42	F	60	1	-0.176091	-2.75	-0.5	70	-3	-0.25	74	23.44	2.075	7.445	5.945	0.5865	-0.42	-0.525	50.5037	-6.72834	43.9202
43	F	21	-0.176091	-0.176091	1	-0.25	170	0.75	-0.25	163	23.89	3.025	8.115	6.51	0.4985	-0.42	-0.395	46.3339	-6.14439	40.2927
44	F	33	1.30103	-0.176091	-5.25	-1	150	-5.75	-0.75	165	26.68	2.885	7.96	6.43	0.5645	-0.42	-0.455	47.2362	-6.22084	41.1359
45	F	40	1	-0.176091	-2.5	0		-2	-0.5	161	23.89	2.89	7.605	6.105	0.566	-0.42	-0.47	49.4412	-6.55201	43.0224
46	F	34	1.1549	-0.176091	-5	-2.5	175	-5.25	-2.5	180	26.24	2.965	7.88	6.48	0.5515	-0.42	-0.39	47.7157	-6.17284	41.6609
47	M	52	0.0457575	-0.176091	1	0		0.75	-0.25	137	24.87	2.36	8.09	6.61	0.4995	-0.42	-0.425	46.4771	-6.05144	40.5278
48	F	59	1	-0.176091	-3.5	-1	60	-3.5	-0.5	70	24.78	2.645	7.495	6.125	0.5585	-0.42	-0.605	50.1668	-6.53061	43.7691
49	F	35	-0.176091	-0.176091	0.5	-0.5	100	0.25	-0.5	113	23.33	3.415	7.455	6	0.5495	-0.14	-0.355	50.4359	-6.66667	43.9036
50	M	51	0	-0.176	0	-1.25	65	-0.5	-0.75	72	24.26	2.475	8.02	6.675	0.522	-0.4	-0.69	46.8828	-5.99251	40.9969
51	M	25	1.39794	-0.0791812	-6.25	-0.5	145	-6.5	-0.75	141	27.49	3.42	7.82	6.21	0.593	-0.21	-0.11	48.0818	-6.44122	41.7741
52	F	22	-0.0791812	-0.0791812	0	0		-0.5	-0.25	5	25.36	3.32	8.31	6.9	0.559	-0.23	-0.12	45.2467	-5.7971	39.5561
53	M	23	1.1549	-0.0791812	-3.5	-1.25	180	-4.25	-1.25	176	26.19	3.66	7.73	6.24	0.612	-0.17	-0.17	48.6417	-6.41026	42.3701
54	F	22	1.09691	-0.0791812	-4.25	0		-4.5	-0.5	52	25.18	3.14	7.87	6.53	0.5	-0.47	-0.16	47.7764	-6.12557	41.7571
55	M	31	-0.0791812	-0.0791812	0.5	0		0.25	-0.25	18	23.35	2.79	7.79	6.32	0.553	-0.27	-0.55	48.267	-6.32911	42.0607
56	F	20	0.522879	-0.0791812	-1	0		-0.75	-0.5	156	24.85	3.11	8.33	6.84	0.565	-0.25	-0.32	45.1381	-5.84795	39.3985
57	F	21	0.221849	-0.0791812	1.75	-1.5	115	1.75	-1.75	124	23.05	3.38	7.56	6.15	0.522	-0.43	-0.29	49.7354	-6.50407	43.3541
58	F	25	1.39794	-0.0791812	-7.5	0		-9.25	-0.25	161	26.74	3.31	7.8	6.28	0.531	-0.35	-0.04	48.2051	-6.36943	41.9542
59	F	21	0.522879	-0.0791812	-1	0		-2	-0.25	158	23.7	2.99	7.47	6.04	0.566	-0.45	-0.23	50.3347	-6.62252	43.8493
60	F	21	1.22185	-0.0791812	-5	0		-5.25	-0.75	36	24.01	3.01	7.22	5.8	0.533	-0.61	-0.39	52.0776	-6.89655	45.3201
61	F	24	1	-0.0791812	-2.5	0		-2.5	-0.5	29	23.98	3.01	7.65	6.46	0.524	-0.5	-0.3	49.1503	-6.19195	43.0743
62	F	25	-0.0791812	-0.0791812	0	0		-0.25	-0.75	174	23.69	2.86	8.17	6.55	0.586	-0.13	-0.37	46.022	-6.10687	40.0349
63	F	23	1	-0.0791812	-2.25	0		-2.75	-0.75	139	23.86	3.24	7.47	6.1	0.538	-0.28	-0.13	50.3347	-6.55738	43.9063
64	F	23	1	-0.0791812	-1.75	0		-2.5	-0.25	163	25.12	3.76	7.8	6.39	0.54	-0.32	-0.24	48.2051	-6.25978	42.0638
65	M	27	1.1549	-0.0791812	-3.5	0		-3.5	-0.25	24	24.97	3.58	7.56	6.18	0.525	-0.26	-0.41	49.7354	-6.47249	43.3858
66	M	39	0.522879	-0.0791812	-1.5	-1	180	-1.75	-1.25	180	26.79	2.94	8.46	6.84	0.561	-0.05	-0.45	44.4444	-5.84795	38.7025
67	F	40	-0.0791812	-0.0791812	0.75	0		1.25	-0.5	179	22.99	2.49	7.76	6.3	0.545	-0.29	-0.54	48.4536	-6.34921	42.2263
68	F	29	1	-0.0791812	-2	-0.5	170	-2	-1	177	23.98	2.96	7.76	6.47	0.553	-0.3	-0.23	48.4536	-6.18238	42.3916
69	F	38	-0.0791812	-0.0791812	0.5	0		0.75	-0.25	107	23.61	2.98	7.88	6.56	0.535	-0.08	-0.02	47.7157	-6.09756	41.7313
70	M	24	1	-0.0791812	-2.75	0		-2.75	-0.25	115	25.33	3.4	7.92	6.36	0.553	-0.22	-0.34	47.4747	-6.28931	41.3054
71	M	28	1.52288	-0.0791812	-8	0		-9	0		27.14	2.79	7.92	6.47	0.559	-0.24	-0.15	47.4747	-6.18238	41.4116
72	F	39	1.22185	-0.0791812	-4.75	0		-5.25	-0.25	150	26.69	3.11	7.86	6.39	0.595	-0.62	-0.7	47.8372	-6.25978	41.7069
73	F	47	1	-0.0791812	-2.5	-0.5	120	-3	-0.75	102	24.6	3.08	7.55	6.35	0.486	-0.13	0.13	49.8013	-6.29921	43.6129
74	F	31	0.30103	-0.0791812	-0.5	-0.5	145	-0.75	-0.25	165	23.26	2.99	7.49	6.09	0.57	-0.24	-0.25	50.2003	-6.56814	43.7687
75	M	30	0.154902	-0.0791812	5.25	-2.5	180	5	-2.5	181	22.09	3.85	7.31	5.96	0.565	-0.21	-0.09	51.4364	-6.71141	44.8667
76	M	21	-0.0791812	-0.0791812	0	0		-0.25	-0.5	172	24.55	2.79	8.11	6.6	0.634	-0.27	-0.47	46.3625	-6.06061	40.4314
77	M	21	1.22185	-0.0791812	-3.5	0		-4.25	-0.25	145	26.12	3.55	7.94	6.29	0.617	-0.07	-0.31	47.3552	-6.3593	41.1309
78	M	20	0.69897	-0.0791812	-1	0		-1.25	-0.75	167	24.17	3.34	7.62	6.3	0.509	-0.35	-0.13	49.3438	-6.34921	43.1105
79	M	22	1.30103	-0.0791812	-4.25	-1	175	-4.75	-1.25	172	26.29	3.34	7.95	6.61	0.509	-0.35	-0.15	47.2956	-6.05144	41.35
80	M	21	1	-0.0791812	-2	-0.5	100	-2	-0.75	101	24.35	3.54	7.5	6.21	0.508	-0.14	0.04	50.1333	-6.44122	43.8113
81	M	20	1	-0.0791812	-2.5	0		-3	-0.5	9	26.25	3.19	7.96	6.39	0.579	-0.29	-0.47	47.2362	-6.25978	41.1008
82	F	44	0.69897	-0.0791812	-1	0		-1	-0.5	57	24.59	2.74	8.01	6.58	0.565	-0.58	-0.5	46.9413	-6.07903	40.9795
83	F	32	1.30103	-0.0791812	-5.25	0		-5.5	-0.5	142	25.93	3.29	7.83	6.49	0.574	-0.27	-0.18	48.0204	-6.16333	41.9806
84	M	45	1.22185	-0.0791812	-4.25	0		-4.75	-0.25	155	26.43	2.89	8.47	7.04	0.564	-0.35	-0.32	44.392	-5.68182	38.8135
85	F	38	0.823909	-0.0791812	-1.5	0		-1.5	-0.25	63	23.96	2.96	7.57	6.2	0.571	-0.3	-0.17	49.6697	-6.45161	43.3511
86	F	27	1.04576	-0.0791812	-4.25	0		-4.5	-0.25	55	24.61	2.89	7.81	6.44	0.546	-0.3	-0.15	48.1434	-6.21118	42.0509
87	M	50	0	-0.0791812	0	-0.5	95	0.75	-0.5	96	23.33	2.85	7.67	6.24	0.562	-0.22	-0.57	49.0222	-6.41026	42.7403
88	M	32	-0.0791812	-0.0791812	0.5	-0.5	90	0.25	-0.25	74	24.32	3.27	8.08	6.67	0.516	-0.18	-0.26	46.5347	-5.997	40.6423
89	F	30	1	-0.0791812	-4.5	-0.5	50	-4.75	-0.5	47	26.14	3	8.06	6.73	0.502	-0.46	-0.39	46.6501	-5.94354	40.8077
90	F	30	1	-0.0791812	-3.5	0		-2.75	-1	164	24.6	2.9	7.81	6.37	0.574	-0.56	-0.32	48.1434	-6.27943	41.9901
91	M	39	1.1549	-0.0791812	-3.5	-1	5	-3.5	-0.75	16	26.32	3.27	7.85	6.61	0.54	-0.43	-0.23	47.8981	-6.05144	41.9604
92	M	39	1.30103	-0.0791812	-4.75	0		-5	-0.25	150	25.02	3.11	7.45	5.77	0.568	-0.26	-0.53	50.4698	-6.93241	43.6818
93	F	32	1.52288	-0.0791812	-7.5	0		-7.75	-0.25	151	27.22	3.35	7.94	6.67	0.551	-0.23	-0.03	47.3552	-5.997	41.4719
94	F	35	-0.0791812	-0.0791812	1.5	-0.5	30	3	-1	31	23.19	2.81	8.07	6.6	0.575	-0.18	-0.19	46.5923	-6.06061	40.6497
95	M	33	0.823909	-0.0791812	-2.75	0		-3	0		25.67	3.25	8.04	6.57	0.551	-0.32	-0.32	46.7662	-6.08828	40.7919
96	F	34	1.39794	-0.0791812	-8	0		-8.25	-0.75	164	25.86	2.89	7.81	6.44	0.546	-0.3	-0.15	48.1434	-6.21118	42.0509
97	M	35	1.52288	-0.0791812	-8.75	0		-9.5	-0.5	179	26.95	3.33	7.58	6.33	0.509	-0.48	-0.31	49.6042	-6.31912	43.4011
98	M	30	1.52288	-0.0791812	-7.75	0		-8.75	-1	6	25.83	2.89	7.46	6.35	0.458	-0.36	-0.06	50.4021	-6.29921	44.2086
99	M	30	1	-0.0791812	-2	-1.25	5	-2.25	-1.75	5	25.18	3.25	8.06	6.8	0.535	-0.25	0.01	46.6501	-5.88235	40.8745
100	M	49	-0.0791812	-0.30103	-0.25	-0.5	110	0.25	-0.75	120	25.24	3.35	8.01	6.69	0.519	-0.12	-0.35	46.9413	-5.97907	41.0681
101	M	46	1.30103	-0.0791812	-4.5	-0.5	145	-4.5	-0.75	145	27.82	2.89	8.47	6.83	0.606	-0.35	-0.56	44.392	-5.85652	38.65
102	M	50	1.09691	0.0457575	-7.25	-1	140	-6.5	-0.75	166	27.49	2.74	7.68	6.57	0.523	-0.29	-0.12	48.9583	-6.08828	42.9833
103	F	74	1	0.0457575	-4	-0.75	20	-3.25	-1	16	26.44	3.19	7.82	6.33	0.562	-0.29	-0.74	48.0818	-6.31912	41.8868
104	M	70	0	-0.0791812	0.5	-0.75	75	0.75	-0.98	73	24.25	2.85	7.66	6.26	0.596	-0.33	-0.59	49.0862	-6.38978	42.8322
105	F	65	0	0	-1	-0.75	20	-1	-0.75	22	23.19	3.04	7.26	6.14	0.526	-0.57	-0.44	51.7906	-6.51466	45.405
106	F	67	0.39794	-0.0791812	2.75	-0.75	110	3.5	-1.5	104	22.41	1.82	7.7	5.88	0.546	-0.42	-0.72	48.8312	-6.80272	42.1603
107	M	59	0.39794	-0.0791812	-0.5	-1.25	90	-0.75	-1.25	96	24.43	2.73	7.93	6.54	0.526	-0.26	-0.38	47.4149	-6.11621	41.4095
108	M	68	0	0	0	0		0.5	-0.5	174	23.68	2.36	7.83	6.39	0.517	-0.46	-0.64	48.0204	-6.25978	41.8736
109	F	72	-0.0791812	-0.0791812	1.25	0		1.25	-0.5	61	21.99	1.97	7.27	6.12	0.482	-0.33	-0.39	51.7194	-6.53595	45.3019
110	M	75	0.221849	0	0	-1.5	95	-1	-0.25	93	24.99	2.53	7.9	6.61	0.558	-0.31	-0.26	47.5949	-6.05144	41.6603
111	M	55	1.04576	-0.0791812	-3.5	-1	85	-3.75	-1	84	27.02	3.2	8.08	6.69	0.639	-0.4	-0.67	46.5347	-5.97907	40.6848
112	M	66	0.09691	0	1.75	-1.25	80	1.75	-1.25	87	23.41	2.63	7.72	6.25	0.565	-0.34	-0.48	48.7047	-6.4	42.4327
113	F	41	1.22185	0.154902	-5.5	-1	35	-6.25	-1.25	27	26.39	3.52	7.72	6.58	0.522	-0.3	-0.25	48.7047	-6.07903	42.738
114	M	63	0.221849	0	-2.25	-0.5	15	-2.25	-0.75	19	25.29	3.14	7.7	6.3	0.567	-0.32	-0.59	48.8312	-6.34921	42.6097
115	F	81	0.69897	-0.0791812	4	-2	105	3.5	-2.25	98	23.24	2.6	7.69	6.36	0.523	-0.45	-0.51	48.8947	-6.28931	42.7222
116	M	78	0.69897	-0.0791812	2.5	-0.75	95	2.75	-1	87	22.94	2.34	7.44	6.19	0.512	-0.46	-0.43	50.5376	-6.46204	44.1971
117	F	59	0.221849	-0.0791812	-1.25	-1	180	-1.25	-1.25	2	25.16	2.43	7.82	6.19	0.573	-0.29	-0.53	48.0818	-6.46204	41.7492
118	F	70	0.823909	0.154902	-1.25	-1.25	85	-1.25	-1.75	77	25.16	2.44	7.63	6.18	0.554	-0.43	-0.5	49.2792	-6.47249	42.9351
119	F	74	0.154902	0	-0.5	-0.5	175	-0.5	-0.5	114	25.02	2.51	8.05	6.47	0.516	-0.38	-0.59	46.7081	-6.18238	40.634
120	F	76	0.69897	0.0457575	-1.75	-1	75	-2.75	-0.75	65	24.47	3.29	7.35	5.95	0.522	-0.29	-0.56	51.1565	-6.72269	44.5642
121	M	71	0.823909	-0.0791812	-3	-0.5	45	-3.25	-0.5	56	25.58	2.61	7.77	6.56	0.534	-0.44	-0.57	48.3912	-6.09756	42.4082
122	M	66	1.30103	0	-7.5	-2	120	-7.75	-2	125	26.48	3.17	7.68	6.51	0.561	-0.33	-0.39	48.9583	-6.14439	42.9366
123	F	75	0.09691	0	1.75	-1	95	1.5	-1.25	99	23.32	2.74	7.55	6.21	0.543	-0.22	-0.33	49.8013	-6.44122	43.4867
124	M	65	0.0457575	-0.0791812	0.75	-1	125	0.75	-1.25	117	26.38	3.1	8.37	6.7	0.573	-0.43	-0.87	44.9223	-5.97015	39.0639
125	F	78	0.39794	0	0	-2	100	-0.75	-1.5	98	23.32	2.33	7.32	6.05	0.5	-0.46	-0.52	51.3661	-6.61157	44.878
126	F	54	1	-0.0791812	-5.25	-0.5	25	-5.75	-0.75	21	25.64	2.64	7.82	6.48	0.509	-0.61	-0.5	48.0818	-6.17284	42.0188
127	F	56	1.04576	0.0457575	-6.25	-1.5	170	-6	-1.5	169	24.42	2.89	7.29	5.92	0.577	-0.38	-0.56	51.5775	-6.75676	44.9669
128	F	83	0.39794	0	3.25	-0.75	45	3.25	-0.75	32	21.39	1.97	7.36	6.23	0.568	-0.48	-0.37	51.087	-6.42055	44.8018
129	M	71	1	0.154902	2.75	-0.75	50	2.75	-0.5	53	22.9	2.24	7.88	6.35	0.592	-0.35	-0.35	47.7157	-6.29921	41.5458
130	M	73	0.522879	0	-1.25	-2.25	110	-0.75	-2.25	106	23.68	2.94	7.56	6.17	0.521	-0.35	-0.47	49.7354	-6.48298	43.3746
131	M	71	1.22185	0.09691	-7	-1.75	80	-8	-1.25	89	27.36	2.99	7.79	6.33	0.587	-0.61	-0.53	48.267	-6.31912	42.078
132	F	63	0.0457575	-0.0791812	0.25	-1	90	0.75	-1.25	95	21.98	1.97	7.26	5.83	0.543	-0.22	-0.62	51.7906	-6.86106	45.0698
133	M	76	1.04576	0.09691	-3.5	-0.5	115	-4.75	-0.5	120	26.56	3.07	7.37	6.32	0.526	-0.4	-0.48	51.0176	-6.32911	44.812
134	M	62	0.0457575	-0.0791812	-0.5	-0.5	100	-0.75	-1.25	96	25.04	3.14	7.6	6.02	0.58	-0.36	-0.46	49.4737	-6.64452	42.9677
135	M	52	0.69897	-0.0791812	-2.75	0		-3	-0.25	161	26.69	2.59	8.44	7.02	0.553	-0.43	-0.61	44.5498	-5.69801	38.9538
136	F	76	0.823909	0.0457575	2.25	-2	100	2.5	-2	101	22.21	2.46	7.37	6.07	0.528	-0.1	-0.29	51.0176	-6.58979	44.5569
137	F	53	0	-0.0791812	-0.25	0		-0.25	-0.25	20	24.69	3.12	7.95	6.55	0.555	-0.17	-0.44	47.2956	-6.10687	41.3052
138	F	70	0.30103	0	-1.5	-1.25	175	-1.75	-1.5	173	23.77	2.77	7.51	5.93	0.58	-0.41	-0.48	50.0666	-6.74536	43.4636
139	M	74	0.522879	-0.0791812	-2.5	-0.5	70	-3.25	-1.25	178	26.5	3.12	7.73	6.53	0.571	-0.2	-0.15	48.6417	-6.12557	42.6397
140	F	57	0.823909	-0.0791812	-2.5	-1.75	180	-2.5	-1.75	2	24.46	2.72	7.43	6.12	0.56	-0.26	-0.41	50.6057	-6.53595	44.2043
141	M	55	1.1549	-0.0791812	-4.5	0		-5	-0.25	18	26.93	3.17	7.87	6.64	0.551	-0.32	-0.37	47.7764	-6.0241	41.8675
142	F	58	1.09691	-0.0791812	-3.75	-0.75	50	-4.25	-0.75	50	25.32	2.57	7.79	6.35	0.572	-0.42	-0.49	48.267	-6.29921	42.0942
143	F	63	1.30103	-0.0791812	-6.25	-0.5	5	-6.5	-0.5	10	26.67	3.09	7.54	6.24	0.537	-0.28	-0.58	49.8674	-6.41026	43.5819
144	M	75	0.30103	0.0457575	1.5	-2	85	1.25	-2.25	100	25.21	2.54	8.49	7.09	0.55	-0.29	-0.5	44.2874	-5.64175	38.7455
145	M	82	0.30103	0	3	-1	95	3	-0.75	77	22.82	2.18	7.47	5.91	0.552	-0.14	-0.69	50.3347	-6.76819	43.7031
146	M	89	0.221849	0.09691	0.5	-3	25	0.5	-3	25	23.04	2.53	7.49	6.13	0.594	-0.55	-0.38	50.2003	-6.52529	43.8164
147	F	68	0.221849	0	-1	-1	100	-1	-1	99	23.67	2.82	7.26	5.81	0.554	-0.18	-0.51	51.7906	-6.88468	45.0495
148	F	60	-0.0791812	-0.0791812	0	0		-0.5	-0.75	156	23.62	3.1	7.53	6.04	0.54	-0.37	-0.51	49.9336	-6.62252	43.4409
149	M	54	1	0.0457575	-7.5	-0.75	10	-7.5	-0.75	9	26.23	2.88	7.54	6.25	0.584	-0.23	-0.15	49.8674	-6.4	43.6028
150	F	65	0.09691	0	1.5	-0.5	30	1.5	-0.25	20	23.76	2.66	7.65	6.36	0.563	-0.38	-0.2	49.1503	-6.28931	42.9875
151	F	45	-0.0791812	-0.0791812	0.75	0		0.5	-0.25	113	22.72	2.45	7.88	6.04	0.513	-0.36	-0.54	47.7157	-6.62252	41.211
152	F	43	-0.176091	-0.176091	1	-0.25	80	0.5	-0.25	80	23.07	2.92	7.68	6.23	0.529	-0.2	-0.36	48.9583	-6.42055	42.6586
153	F	46	1.69897	-0.0791812	-7.5	0		-8	-0.5	17	25.92	3.03	7.64	6.4	0.521	-0.25	-0.29	49.2147	-6.25	43.0811
154	F	35	1.39794	-0.0791812	-5.75	-1	179	-5.5	-1.25	172	25.32	3.14	7.74	6.27	0.537	-0.22	-0.16	48.5788	-6.37959	42.3202
155	F	31	1	-0.0791812	-2.25	-0.5	140	-2.75	-0.5	140	24.67	3.33	7.82	6.4	0.563	-0.31	-0.17	48.0818	-6.25	41.9548
156	F	44	1.1549	-0.0791812	-3.25	-1.75	180	-3.75	-1.75	179	25.29	2.84	8	6.38	0.541	-0.55	-0.27	47	-6.26959	40.8463
157	M	37	1.22185	-0.0791812	-5.25	-2.5	180	-6.5	-2.5	172	25.91	3.5	7.54	6.18	0.533	-0.32	-0.09	49.8674	-6.47249	43.5199
158	M	32	0.823909	-0.0791812	-2.75	-2	180	-3.25	-2	178	25.14	3.78	7.56	6.24	0.564	-0.3	-0.1	49.7354	-6.41026	43.4559
159	M	39	1.09691	-0.0791812	-2.5	-0.5	150	-2.75	-0.5	150	25.25	3.24	7.89	6.33	0.568	-0.23	-0.1	47.6553	-6.31912	41.4605
160	M	35	1.22185	-0.0791812	-5.75	-2.5	5	-6.25	-2.5	6	26.92	2.94	7.91	6.5	0.528	-0.36	-0.37	47.5348	-6.15385	41.4932
161	F	32	1.1549	-0.0791812	-2.75	-0.5	35	-3.25	-0.5	35	24.75	3.35	7.67	6.19	0.518	-0.2	-0.27	49.0222	-6.46204	42.6794
162	F	35	-0.0791812	-0.0791812	0.25	0		-1.25	-0.25	10	24.34	3.24	8.19	6.61	0.582	-0.3	-0.23	45.9096	-6.05144	39.9757
163	M	84	0.30103	0.154902	0.75	-3.5	85	0.75	-3.75	83	23.07	2.2	7.58	6.1	0.541	-0.23	-0.17	49.6042	-6.55738	43.1747
164	F	76	0.39794	0.0457575	0.5	-3	65	-1.25	-3	78	22.74	2.36	7.21	5.73	0.644	-0.81	-0.23	52.1498	-6.9808	45.3394
165	F	88	0.522879	0.154902	-1	-1.25	95	-1.25	-1.25	95	24.22	3.1	7.47	6.08	0.621	-0.09	-0.34	50.3347	-6.57895	43.9052
166	M	59	1.09691	-0.0791812	-3.25	-1.75	70	-3.25	-2	70	24.72	2.57	7.37	6.13	0.519	-0.22	-0.16	51.0176	-6.52529	44.6179
167	F	57	1.09691	-0.0791812	-5	-1.5	105	-6	-1.5	104	26.09	3.09	7.71	6.39	0.538	-0.2	-0.28	48.7678	-6.25978	42.6274
168	F	79	1	0.09691	2	-1.25	90	2.5	-1.25	95	22.63	2.22	7.67	6.05	0.519	-0.13	-0.5	49.0222	-6.61157	42.5328
169	F	83	0.221849	0.09691	0.75	-0.25	85	1.25	-0.5	139	23.67	2.37	7.77	6.49	0.515	-0.34	-0.35	48.3912	-6.16333	42.3395
170	M	69	1	0.30103	-3.25	-2.25	100	-3	-2.25	100	24.03	2.86	7.76	6.18	0.551	-0.35	-0.59	48.4536	-6.47249	42.1067
171	F	73	-0.0791812	-0.0791812	1.75	-1.25	70	1.75	-1.25	70	22.7	2.4	7.31	6.05	0.544	-0.91	-0.88	51.4364	-6.61157	44.9593
172	F	90	0.221849	0.154902	3.75	-1.25	45	3.75	-1.25	43	22.15	2.06	7.33	5.9	0.562	-0.63	-0.4	51.296	-6.77966	44.6584
173	F	54	0.30103	0.09691	-4	-0.5	130	-4	-0.5	132	24.68	2.86	7.62	6.06	0.571	-0.4	-0.39	49.3438	-6.60066	42.8783
174	F	74	0.154902	0.09691	0.5	0		0.5	-0.25	37	23.29	2.56	7.75	6.21	0.557	-0.25	-0.65	48.5161	-6.44122	42.2014
175	F	80	0.09691	0.0457575	-0.25	-2	180	0.5	-1.5	127	22.89	2.11	7.19	5.83	0.549	-0.43	-0.56	52.2949	-6.86106	45.5769
176	M	74	1.04576	0	-7	0		-7.5	0.5	162	25.05	2.87	7.62	5.98	0.565	-0.09	-0.44	49.3438	-6.68896	42.7904
177	M	66	1	0.0457575	-3	-1	180	-3	-2	13	25.28	2.97	7.73	6.26	0.517	-0.54	-0.72	48.6417	-6.38978	42.3687
178	F	45	0.39794	-0.0791812	-0.5	-1.5	160	-0.5	-1.5	162	23.25	3.1	7.35	5.84	0.582	-0.23	-0.14	51.1565	-6.84932	44.4553
179	M	78	0.69897	0	-2.5	-1.5	165	-1.75	-1.5	165	26.18	2.23	8.18	6.51	0.585	-0.41	-0.91	45.9658	-6.14439	39.9415
180	M	80	0.39794	0.154902	3.25	-2	10	2.75	-2.25	3	22.93	2.22	7.83	6.37	0.506	-0.14	-0.54	48.0204	-6.27943	41.8519
181	M	79	0.522879	0.154902	-1.75	-0.5	60	-1.75	-0.5	58	26.33	3.43	7.63	6.23	0.578	-0.3	-0.48	49.2792	-6.42055	42.9915
182	M	41	1.22185	-0.0791812	-3.5	0		-4.25	-0.25	156	25.93	2.99	7.9	6.45	0.555	-0.33	-0.45	47.5949	-6.20155	41.5124
183	M	40	1.22185	-0.0791812	-3.25	-1	165	-3.5	-1	167	26.17	2.98	7.85	6.33	0.564	-0.14	-0.37	47.8981	-6.31912	41.703
184	M	52	0.30103	0.0457575	0.5	-1.5	90	0.5	-1.25	95	23.42	1.93	7.91	6.35	0.573	-0.29	-0.49	47.5348	-6.29921	41.3602
185	M	52	1.22185	-0.0791812	-4	-0.75	150	-3.25	-0.75	104	26.02	2.63	8.14	6.5	0.581	-0.17	-0.42	46.1916	-6.15385	40.1578
186	M	77	0.69897	0.30103	-0.5	-1.5	65	-1.5	-0.75	80	23.26	2.97	7.47	6.02	0.518	-0.32	-0.6	50.3347	-6.64452	43.8161
187	M	43	1	-0.0791812	-4.75	-0.25	81	-4.75	-0.25	81	26.1	3	7.96	6.43	0.588	-0.22	-0.34	47.2362	-6.22084	41.1409
188	M	51	0.69897	-0.0791812	-3.5	0		-3.5	-0.25	78	25.11	2.77	7.88	6.52	0.549	-0.36	-0.49	47.7157	-6.13497	41.6976
189	M	52	-0.0791812	-0.0791812	0	0		-0.5	-0.25	93	24.12	2.65	7.81	6.25	0.541	-0.24	-0.41	48.1434	-6.4	41.8645
190	M	51	1.22185	-0.0791812	-5.5	-1	90	-5.75	-1	90	25.59	2.59	7.72	6.23	0.524	-0.16	-0.17	48.7047	-6.42055	42.4032
191	F	57	0.39794	-0.0791812	1.5	-0.5	10	1.75	-0.5	10	21.99	2.2	7.67	6.17	0.529	-0.55	-0.41	49.0222	-6.48298	42.6614
192	F	59	1.30103	-0.0791812	-5.75	-0.5	140	-5.75	-0.5	140	25.14	2.57	7.66	6.22	0.553	-0.37	-0.34	49.0862	-6.43087	42.7822
193	F	55	-0.0791812	-0.0791812	0	0		0	-0.25	30	23.66	2.78	7.82	6.33	0.541	-0.25	-0.37	48.0818	-6.31912	41.8822
194	M	48	-0.0791812	-0.0791812	0	0		0	-0.25	85	24.86	2.45	8.42	6.63	0.516	-0.48	-0.66	44.6556	-6.03318	38.7234
195	M	48	1.39794	-0.0791812	-8.5	-0.75	175	-8.5	-0.75	175	26.51	3.24	7.78	6.41	0.584	-0.29	-0.3	48.329	-6.24025	42.2168
196	M	52	1.1549	-0.0791812	-4	-1	180	-4	-1	2	26.68	3.19	8.12	6.66	0.557	0	-0.4	46.3054	-6.00601	40.412
197	F	50	1.22185	-0.0791812	-3	-1	180	-3	-0.25	156	24.8	2.42	7.71	6.34	0.566	-0.49	-0.36	48.7678	-6.30915	42.5852
198	F	56	1.30103	-0.0791812	-6.5	-1	60	-6.5	-1.25	57	25.39	2.83	7.43	5.7	0.535	-0.14	-0.23	50.6057	-7.01754	43.7262
199	F	50	1.22185	-0.0791812	-3.25	-0.25	25	-3.25	-0.25	25	23.98	2.53	7.66	6.19	0.601	-0.26	-0.3	49.0862	-6.46204	42.7627
200	F	88	0.69897	0.221849	2.5	-0.75	90	2.75	-1	100	23.46	2.72	7.59	5.95	0.551	-0.25	-0.63	49.5389	-6.72269	42.9495
201	M	28	0.522879	-0.0791812	-0.75	-1	10	-0.75	-1	11	24.62	3.22	7.92	6.4	0.515	-0.19	-0.45	47.4747	-6.25	41.3358
202	M	26	1.22185	-0.0791812	-4.25	-2	75	-5	-2.25	171	26.08	3.72	7.58	6.04	0.561	-0.4	-0.39	49.6042	-6.62252	43.1156
203	M	26	0.39794	-0.0791812	-0.75	0		-0.5	0		24.89	3.43	8.07	6.61	0.539	-0.12	-0.4	46.5923	-6.05144	40.6513
204	M	26	1.52288	-0.0791812	-5	-1.25	180	-5.5	-1.75	2	27.25	3.95	7.88	6.48	0.517	-0.4	-0.33	47.7157	-6.17284	41.6536
205	M	29	1.52288	-0.0791812	-6.5	0		-7	0		27.76	3.58	7.85	6.29	0.549	-0.42	-0.45	47.8981	-6.3593	41.6603
206	M	29	1.39794	-0.0791812	-5.5	0		-6	0		27.1	3.71	7.79	6.4	0.532	-0.16	-0.37	48.267	-6.25	42.1336
207	M	27	0.69897	-0.0791812	-1.75	0		-1.75	-0.75	102	25.3	3.36	7.99	6.69	0.527	-0.16	-0.11	47.0588	-5.97907	41.1875
208	M	23	0.69897	-0.176091	-4.75	-1	20	-5.25	-1.25	19	26.02	3.59	7.89	6.52	0.499	-0.25	-0.24	47.6553	-6.13497	41.6263
209	M	25	0.154902	-0.176091	-0.5	-0.5	100	-0.5	-0.5	103	24.4	3.25	7.9	6.37	0.552	-0.3	-0.19	47.5949	-6.27943	41.4354
210	M	25	1.1549	-0.0791812	-6.5	-0.5	170	-7	-0.75	172	27.63	3.14	8.37	6.75	0.559	-0.34	-0.44	44.9223	-5.92593	39.1046
211	F	27	0	-0.0791812	-0.25	0		-0.25	-0.25	176	24.21	3.45	7.76	6.54	0.47	-0.34	-0.36	48.4536	-6.11621	42.4386
212	F	27	1	-0.0791812	-3.5	-0.5	130	-3.25	-1.25	78	24.96	2.88	7.78	6.1	0.551	-0.32	-0.67	48.329	-6.55738	41.8986
213	M	35	1.09691	-0.0791812	-3.75	-1.5	189	-4.25	-1.5	2	26.84	3.25	8.27	6.91	0.623	-0.25	-0.43	45.4655	-5.78871	39.796
214	M	31	-0.176091	-0.176091	0	0		0	-0.5	167	24.86	2.95	8.18	6.64	0.516	-0.29	-0.4	45.9658	-6.0241	40.0455
215	M	33	1	-0.0791812	-3.25	0		-4	0		25.58	3.25	7.65	6.03	0.521	-0.38	-0.62	49.1503	-6.6335	42.6403
216	M	30	1.52288	-0.0791812	-8	0		-8.25	0		27.08	2.87	7.99	6.38	0.591	-0.35	-0.58	47.0588	-6.26959	40.916
217	M	30	1.52288	-0.0791812	-8.25	0		-9.25	0		28.34	3.1	8.31	6.54	0.585	-0.08	-0.47	45.2467	-6.11621	39.2481
218	M	30	1.22185	-0.176091	-6.25	0		-7.25	0		26.12	3.07	7.69	6.24	0.537	-0.4	-0.5	48.8947	-6.41026	42.6067
219	M	35	1.52288	-0.0791812	-4.25	0		-4.75	0		25.55	3.21	7.59	6.07	0.618	-0.14	-0.34	49.5389	-6.58979	43.0957
220	F	35	0.39794	-0.176091	-0.75	0		-1	-0.25	7	23.76	2.79	7.79	6.2	0.554	-0.29	-0.46	48.267	-6.45161	41.9408
221	F	36	1.30103	-0.0791812	-6.5	0		-7.5	-0.5	15	26.03	3.1	7.66	6.29	0.532	-0.28	-0.2	49.0862	-6.3593	42.8475
222	F	34	0.823909	-0.0791812	-1.5	0		-1.75	-0.25	161	24.52	3.06	7.74	6.23	0.555	-0.37	-0.42	48.5788	-6.42055	42.2841
223	F	39	-0.176091	-0.176091	0	0		0	0		23.24	2.93	7.59	6.1	0.553	-0.22	-0.34	49.5389	-6.55738	43.112
224	F	32	-0.176091	-0.176091	0	0		-1.25	-0.25	172	22.49	2.57	7.79	6.35	0.526	-0.31	-0.53	48.267	-6.29921	42.084
225	F	36	1	-0.176091	-3.25	-0.5	160	-3.75	-0.75	156	25.14	3.1	7.83	6.33	0.552	-0.33	-0.46	48.0204	-6.31912	41.8231
226	F	32	1	-0.176091	-3.75	0		-4.5	-0.5	151	24.35	2.9	7.72	6.19	0.535	-0.3	-0.23	48.7047	-6.46204	42.365
227	M	46	1.09691	-0.0791812	-5.5	-1	90	-5.5	-1	87	26.9	3.57	7.86	6.64	0.51	-0.33	-0.14	47.8372	-6.0241	41.9199
228	M	45	1.39794	-0.0791812	-6	-0.75	5	-6.5	-1	5	26.59	2.79	7.79	6.29	0.546	-0.27	-0.66	48.267	-6.3593	42.0295
229	M	40	1	-0.176091	-3	0		-3	-0.25	66	26.08	3.19	8.16	6.74	0.553	-0.18	-0.35	46.0784	-5.93472	40.2536
230	M	44	-0.176091	-0.176091	0.25	0		0.25	0		23.78	3.21	7.91	6.36	0.543	-0.21	-0.33	47.5348	-6.28931	41.3634
231	M	44	0.69897	0	7	-0.75	90	7.25	-0.75	92	21.12	2.47	7.93	6.43	0.54	-0.36	-0.36	47.4149	-6.22084	41.3098
232	M	45	0.30103	-0.0791812	-0.75	0		-0.5	-0.25	12	24.51	3.06	8	6.5	0.588	-0.24	-0.25	47	-6.15385	40.9697
233	M	48	-0.0791812	-0.0791812	0	0		-0.25	-0.25	140	23.61	2.93	7.57	5.97	0.54	-0.3	-0.44	49.6697	-6.70017	43.1002
234	M	48	0.522879	-0.0791812	5.5	-0.75	20	5.25	-0.75	21	21.42	2.07	7.84	6.24	0.57	-0.41	-0.76	47.9592	-6.41026	41.6763
235	M	49	1.09691	-0.0791812	-3.75	0		-4	-1.5	10	26.32	3.76	7.71	6.48	0.499	-0.15	-0.28	48.7678	-6.17284	42.7042
236	M	45	0.09691	-0.176091	-0.5	0		-0.5	0		24.89	3.02	8.11	6.6	0.583	-0.5	-0.67	46.3625	-6.06061	40.421
237	F	44	1.39794	-0.0791812	-4.75	0		-5.5	0		25.52	3.01	7.7	6.26	0.543	-0.32	-0.43	48.8312	-6.38978	42.5645
238	F	47	-0.0791812	-0.0791812	0.25	0		0.25	0		22.02	2.31	7.33	5.9	0.549	-0.29	-0.35	51.296	-6.77966	44.6551
239	F	44	0.522879	-0.0791812	-1	-0.75	180	-0.75	-0.5	174	23.28	3.12	7.44	6.18	0.506	-0.48	-0.29	50.5376	-6.47249	44.1854
240	F	40	-0.30103	-0.30103	0	0		0	-0.5	161	23.11	2.81	7.75	6.22	0.531	-0.43	-0.72	48.5161	-6.43087	42.2057
241	F	45	1.39794	-0.0791812	-6.75	-0.75	70	-7.25	-0.5	63	26.12	3.2	7.71	6.22	0.522	-0.18	-0.36	48.7678	-6.43087	42.4559
242	F	42	-0.0791812	-0.0791812	0	0		-0.5	-0.25	136	23.8	2.9	7.71	6.28	0.535	-0.36	-0.29	48.7678	-6.36943	42.5192
243	F	47	1.52288	-0.176091	-5.5	-0.5	150	-5.25	-0.75	159	25.3	2.89	7.46	5.93	0.564	-0.12	-0.34	50.4021	-6.74536	43.7961
244	F	40	1.1549	-0.0791812	-4.5	-0.75	175	-5.25	-0.5	5	26.45	3.21	7.92	6.5	0.535	-0.37	-0.32	47.4747	-6.15385	41.4345
245	F	47	-0.176091	-0.176091	0	0		0.25	0		23.54	2.45	7.8	6.27	0.557	-0.46	-0.55	48.2051	-6.37959	41.95
246	F	47	1.39794	-0.176091	-4.5	-1.25	180	-5	-0.75	12	25.83	2.7	7.69	6.11	0.581	-0.39	-0.34	48.8947	-6.54664	42.4832
247	F	46	0.30103	-0.0791812	-0.5	0		-0.5	-0.5	106	23.9	2.76	7.68	6.23	0.517	-0.4	-0.45	48.9583	-6.42055	42.6559
248	F	48	0.221849	-0.0791812	-0.25	-1	80	1.5	-1.25	88	22.91	2.72	7.62	6.09	0.542	-0.27	-0.58	49.3438	-6.56814	42.9033
249	M	43	1.04576	-0.176091	-3.75	-0.75	100	-4	-0.5	100	24.77	3.07	7.29	5.85	0.607	-0.48	-0.51	51.5775	-6.83761	44.8955
250	M	46	0.522879	-0.176091	-2.25	-0.75	100	-3	-0.5	94	26.53	2.92	8.17	6.96	0.558	-0.05	-0.41	46.022	-5.74713	40.3822
